# Supplementary material for: Phage Selective Pressure Reduces Virulence of Hypervirulent Klebsiella pneumoniae Through Mutation of the wzc Gene
Source: Front Microbiol. 2021 Oct 6;12:739319. doi: 10.3389/fmicb.2021.739319 (PMC8526901; doi:10.3389/fmicb.2021.739319)
Supplement: Supplementary file 2 [file Data_Sheet_1.xlsx]

## Sheet: Fig.3
Survival of G. mellonella larvae
Time(h)	PBS	hvKpLS7+PBS	hvKpP1	hvKpLS7+hvKpP1
12	18	1	20	20
24	18	1	20	19
36	18	1	20	18
48	18	1	20	18
60	18	1	20	18
72	18	1	20	18
Time(h)	PBS	hvKpLS7+PBS	hvKpP2	hvKpLS7+hvKpP2
12	19	4	19	20
24	18	2	19	18
36	18	2	17	17
48	18	2	16	17
60	18	2	16	16
72	18	2	16	15

## Sheet: Fig.4
Fig.4A Growth curves of the wild-type and mutant of K. pneumoniae strains.
Time(h)	hvKpLS7			hvKpP-R1			hvKpP-R2			hvKpP-R3			hvKpP-R4
0	0.167	0.169	0.162	0.193	0.167	0.167	0.194	0.172	0.172	0.164	0.181	0.204	0.164	0.163	0.178
0.5	0.163	0.169	0.165	0.172	0.173	0.178	0.187	0.171	0.182	0.174	0.177	0.174	0.171	0.178	0.176
1	0.162	0.166	0.163	0.195	0.199	0.2	0.191	0.196	0.202	0.199	0.197	0.206	0.179	0.186	0.185
1.5	0.17	0.181	0.176	0.317	0.316	0.318	0.299	0.298	0.307	0.322	0.329	0.332	0.221	0.231	0.229
2	0.217	0.244	0.224	0.619	0.618	0.634	0.597	0.546	0.611	0.636	0.642	0.649	0.367	0.362	0.355
2.5	0.383	0.45	0.418	1.087	1.02	1.006	0.999	0.939	0.938	0.991	0.992	1.021	0.779	0.778	0.715
3	0.763	0.889	0.772	1.487	1.409	1.451	1.322	1.284	1.253	1.449	1.399	1.41	1.246	1.221	1.199
3.5	1.163	1.198	1.288	1.716	1.684	1.695	1.58	1.556	1.55	1.732	1.681	1.687	1.595	1.557	1.578
4	1.452	1.471	1.602	1.878	1.935	1.96	1.723	1.711	1.739	1.945	1.86	1.94	1.812	1.769	1.766
4.5	1.607	1.67	1.877	2.074	2.138	2.16	1.853	1.847	1.891	2.107	1.995	2.139	2.011	1.967	1.926
5	1.843	1.9	2.086	2.245	2.274	2.32	2.005	2.058	2.065	2.303	2.189	2.322	2.207	2.15	2.097
5.5	2.044	2.133	2.216	2.378	2.41	2.447	2.193	2.295	2.273	2.433	2.357	2.475	2.364	2.48	2.327
6	2.173	2.224	2.26	2.485	2.49	2.532	2.37	2.424	2.442	2.522	2.47	2.581	2.428	2.594	2.464
6.5	2.354	2.365	2.377	2.585	2.652	2.654	2.546	2.577	2.61	2.638	2.598	2.718	2.591	2.719	2.628
7	2.412	2.435	2.474	2.65	2.73	2.744	2.638	2.659	2.694	2.727	2.779	2.694	2.727	2.779	2.694
7.5	2.52	2.536	2.537	2.733	2.813	2.828	2.712	2.74	2.775	2.784	2.726	2.866	2.811	2.845	2.785
8	2.558	2.602	2.608	2.798	2.887	2.868	2.783	2.822	2.843	2.873	2.753	2.917	2.879	2.856	2.833
8.5	2.601	2.643	2.646	2.877	2.964	2.94	2.866	2.9	2.892	2.946	2.803	2.981	2.942	2.93	2.892
9	2.635	2.679	2.695	2.938	3.018	2.976	2.904	2.951	2.913	2.973	2.838	3.043	2.991	2.95	2.937
9.5	2.68	2.738	2.75	2.986	3.087	3.033	3.022	3.033	3.001	3.052	2.92	3.107	3.046	2.984	2.985
10	2.726	2.764	2.789	3.04	3.131	3.088	3.059	3.067	3.028	3.095	2.952	3.136	3.087	3.009	2.995
10.5	2.763	2.819	2.85	3.08	3.147	3.116	3.092	3.09	3.072	3.127	2.988	3.173	3.115	3.019	3.036
11	2.805	2.861	2.882	3.143	3.179	3.151	3.121	3.126	3.117	3.135	3.038	3.185	3.148	3.043	3.052
11.5	2.837	2.889	2.907	3.131	3.163	3.162	3.117	3.14	3.114	3.147	3.055	3.201	3.159	3.043	3.075
12	2.843	2.886	2.92	3.13	3.158	3.135	3.112	3.113	3.133	3.129	3.053	3.173	3.136	3.016	3.08
Fig.4C Centrifugation analysis of hvKpLS7, hvKpP-R1, hvKpP-R2, hvKpP-R3 and hvKpP-R4.
	hvKpLS7			hvKpP-R1			hvKpP-R2			hvKpP-R3			hvKpP-R4
OD600	0.313	0.349	0.378	0.064	0.064	0.087	0.068	0.067	0.082	0.064	0.081	0.09	0.065	0.092	0.093
Fig.4D Adsorption efficiencies of hvKpP1 and hvKpP2 binding to K. pneumoniae hvKpLS7, hvKpP-R1, hvKpP-R2, hvKpP-R3 and hvKpP-R4.
	hvKpLS7+hvKpP1			hvKpP-R1+hvKpP1			hvKpP-R2+hvKpP1			hvKpP-R3+hvKpP1			hvKpP-R4+hvKpP1			hvKpLS7+hvKpP2			hvKpP-R1+hvKpP2			hvKpP-R2+hvKpP2			hvKpP-R3+hvKpP2			hvKpP-R4+hvKpP2
%	100	100	100	6	2	1	0	11	7	8	7	6	1	1	8	100	100	100	14	6	2	21	1	3	9	11	4	18	15	8
Fig.4E Phagocytosis by RAW264.7 macrophages.
	hvKpLS7			hvKpP-R1			hvKpP-R2			hvKpP-R3			hvKpP-R4
%	33.3333	100	166.667	866.667	1233.33	1100	1766.67	2066.67	2333.33	1700	1400	2000	1733.33	1566.67	1066.67
Fig.4F Survival of G. mellonella larvae.
Time(h)	hvKpLS7	hvKpP-R1	hvKpP-R2	hvKpP-R3	hvKpP-R4
12	8	14	13	13	16
24	1	12	13	11	15
36	1	12	13	11	13
48	0	12	13	11	13
60	0	12	13	11	13
72	0	12	13	11	12

## Sheet: Fig.5A
CHROM	POS	REF	ALT	TYPE	FILTER	Samples	TRANSITION	HET	HOM-REF	HOM-VAR	NO-CALL	VAR	AC	AF	AN	QUAL	DP	QD	MQ	BaseQRankSum	ReadPosRankSum	MQRankSum	FS	KP1_R1.DP	KP1_R1.GQ	KP1_R1.AD	KP1_R2.DP	KP1_R2.GQ	KP1_R2.AD	KP1_R3.DP	KP1_R3.GQ	KP1_R3.AD	KP2_R1.DP	KP2_R1.GQ	KP2_R1.AD	KP2_R2.DP	KP2_R2.GQ	KP2_R2.AD	KP2_R3.DP	KP2_R3.GQ	KP2_R3.AD	EFFECT	IMPACT	GENE	GENEID	FEATUREID	RANK	HGVS_C	HGVS_P
NODE_5	28258	T	C	SNP	PASS	KP1_R1,KP1_R2,KP1_R3,KP2_R1,KP2_R2,KP2_R3	1	6	0	0	0	6	6	0.5	12	19428.5	1040	20.26	59.72	2.39	0.915	1.47	0	220	99	74146	164	99	51113	138	99	54,84	142	99	42100	149	99	53,96	146	99	53,93	intergenic_region	MODIFIER	ybhL-ybhN	PROKKA_03825-PROKKA_03826	PROKKA_03825-PROKKA_03826	-1	n.28258T>C	.
NODE_16	128	G	C	SNP	PASS	KP1_R1,KP1_R2,KP1_R3,KP2_R1,KP2_R2,KP2_R3	0	6	0	0	0	6	6	0.5	12	20808.5	1488	17.13	60	0.088	1.11	0	11.977	238	99	132106	251	99	146105	159	99	86,73	192	99	89103	198	99	119,79	177	99	102,75	intergenic_region	MODIFIER	CHR_START-PROKKA_01650	CHR_START-PROKKA_01650	CHR_START-PROKKA_01650	-1	n.128G>C	.
NODE_16	134	T	C	SNP	PASS	KP1_R1,KP1_R2,KP1_R3,KP2_R1,KP2_R2,KP2_R3	1	6	0	0	0	6	6	0.5	12	21540.5	1517	17.22	60	-2.44	0.877	0	13.332	244	99	138106	258	99	147111	168	99	93,75	197	99	89108	202	99	120,82	182	99	106,76	intergenic_region	MODIFIER	CHR_START-PROKKA_01650	CHR_START-PROKKA_01650	CHR_START-PROKKA_01650	-1	n.134T>C	.
NODE_16	136	A	G	SNP	PASS	KP1_R1,KP1_R2,KP1_R3,KP2_R1,KP2_R2,KP2_R3	1	6	0	0	0	6	6	0.5	12	20811.5	1541	16.43	60	1.76	1.35	0	13.475	243	99	138105	264	99	153111	169	99	94,75	200	99	92108	206	99	125,81	185	99	109,76	intergenic_region	MODIFIER	CHR_START-PROKKA_01650	CHR_START-PROKKA_01650	CHR_START-PROKKA_01650	-1	n.136A>G	.
NODE_16	143	A	G	SNP	PASS	KP1_R1,KP1_R2,KP1_R3,KP2_R1,KP2_R2,KP2_R3	1	6	0	0	0	6	6	0.5	12	21981.5	1614	16.77	60	3.3	0.877	0	14.988	254	99	144110	270	99	152118	178	99	96,80	206	99	97109	214	99	130,84	191	99	110,81	intergenic_region	MODIFIER	CHR_START-PROKKA_01650	CHR_START-PROKKA_01650	CHR_START-PROKKA_01650	-1	n.143A>G	.
NODE_90	159	G	A	SNP	PASS	KP1_R1,KP1_R2,KP1_R3,KP2_R1,KP2_R2,KP2_R3	1	6	0	0	0	6	6	0.5	12	84360.5	3037	30.03	58.92	1.02	0.296	0.663	0.601	584	99	156428	519	99	142377	492	99	118374	427	99	107320	441	99	117324	346	99	93253	intergenic_region	MODIFIER	.	.	.	-1	.	.
NODE_90	155	A	C	SNP	PASS	KP1_R1,KP1_R2,KP1_R3,KP2_R1,KP2_R2,KP2_R3	0	6	0	0	0	6	6	0.5	12	83920.5	3011	30.14	58.41	-0.161	0.67	1.03	0.599	588	99	163425	515	99	145370	494	99	115365	427	99	108319	434	99	118316	340	99	92248	intergenic_region	MODIFIER	.	.	.	-1	.	.
NODE_25	314	A	T	SNP	PASS	KP1_R1,KP1_R2,KP1_R3,KP2_R1,KP2_R2,KP2_R3	0	6	0	0	0	6	6	0.5	12	25914.5	1892	15.19	60	-0.048	0.324	0	4.928	366	99	190176	311	99	138173	274	99	144130	242	99	111131	266	99	125141	247	99	129118	synonymous_variant	LOW	tuf1_1	PROKKA_02806	PROKKA_02806	1	c.72A>T	p.Arg24Arg
NODE_30	128	A	G	SNP	PASS	KP1_R1,KP1_R2,KP1_R3,KP2_R1,KP2_R2,KP2_R3	1	6	0	0	0	6	6	0.5	12	23331.5	1475	16.97	60	2.26	-0.72	0	3.326	287	99	110177	226	99	113113	217	99	97120	225	99	117108	213	99	91122	207	99	89118	missense_variant	MODERATE	fes_2	PROKKA_03405	PROKKA_03405	1	c.110A>G	p.Glu37Gly
NODE_26	224	G	A	SNP	PASS	KP1_R1,KP1_R2,KP1_R3,KP2_R1,KP2_R2,KP2_R3	1	6	0	0	0	6	6	0.5	12	26908.5	2164	16.05	60	0.585	1.84	0	0	351	99	172179	310	99	138172	236	99	116120	247	99	126121	296	99	154142	238	99	98139	synonymous_variant	LOW	tktA_1	PROKKA_02840	PROKKA_02840	1	c.222G>A	p.Ala74Ala
NODE_30	190	A	G	SNP	PASS	KP1_R1,KP1_R2,KP1_R3,KP2_R1,KP2_R2,KP2_R3	1	6	0	0	0	6	6	0.5	12	25682.5	1698	16.07	60	1.8	0.676	0	2.503	322	99	134188	282	99	140141	264	99	119145	245	99	127118	250	99	125125	236	99	100136	missense_variant	MODERATE	fes_2	PROKKA_03405	PROKKA_03405	1	c.172A>G	p.Ile58Val
NODE_30	221	G	T	SNP	PASS	KP1_R1,KP1_R2,KP1_R3,KP2_R1,KP2_R2,KP2_R3	0	6	0	0	0	6	6	0.5	12	28155.5	1808	16.47	60	0.366	0.488	0	1.125	354	99	147207	290	99	141149	276	99	129147	273	99	135138	267	99	138129	250	99	111139	missense_variant	MODERATE	fes_2	PROKKA_03405	PROKKA_03405	1	c.203G>T	p.Arg68Met
NODE_90	393	T	A	SNP	PASS	KP1_R1,KP1_R2,KP1_R3,KP2_R1,KP2_R2,KP2_R3	0	6	0	0	0	6	6	0.5	12	33748.5	2277	19.67	54.43	-0.439	0.529	0.412	0	382	99	199183	341	99	186155	293	99	134159	265	99	137128	244	99	120124	191	99	89102	intergenic_region	MODIFIER	.	.	.	-1	.	.
NODE_90	391	A	T	SNP	PASS	KP1_R1,KP1_R2,KP1_R3,KP2_R1,KP2_R2,KP2_R3	0	6	0	0	0	6	6	0.5	12	34306.5	2288	19.93	54.69	0.85	0.146	0.423	0	383	99	197186	335	99	183152	292	99	135157	272	99	139133	246	99	121125	193	99	91102	intergenic_region	MODIFIER	.	.	.	-1	.	.
NODE_25	407	C	T	SNP	PASS	KP1_R1,KP1_R2,KP1_R3,KP2_R1,KP2_R2,KP2_R3	1	6	0	0	0	6	6	0.5	12	22748.5	2027	13.55	60	1.94	1.02	0	15.098	348	99	187161	325	99	158167	255	99	151104	257	99	144113	263	99	137126	231	99	134,97	synonymous_variant	LOW	tuf1_1	PROKKA_02806	PROKKA_02806	1	c.165C>T	p.Asp55Asp
NODE_17	104824	C	A	SNP	PASS	KP1_R1,KP1_R2,KP1_R3,KP2_R1,KP2_R2,KP2_R3	0	6	0	0	0	6	6	0.5	12	21089.5	1992	14.26	60	-0.507	0.307	0	0	312	99	147165	258	99	134124	212	99	105107	259	99	145114	211	99	104107	227	99	125102	synonymous_variant	LOW	algC	PROKKA_01854	PROKKA_01854	1	c.210G>T	p.Thr70Thr
NODE_90	387	A	T	SNP	PASS	KP1_R1,KP1_R2,KP1_R3,KP2_R1,KP2_R2,KP2_R3	0	6	0	0	0	6	6	0.5	12	34378.5	2356	19.42	55.12	-0.071	0.092	0.558	0	395	99	201194	347	99	190157	297	99	140157	285	99	145140	248	99	123125	198	99	92106	intergenic_region	MODIFIER	.	.	.	-1	.	.
NODE_26	446	G	C	SNP	PASS	KP1_R1,KP1_R2,KP1_R3,KP2_R1,KP2_R2,KP2_R3	0	6	0	0	0	6	6	0.5	12	37758.5	2000	19.74	60	-0.861	-0.678	0	1.731	384	99	186198	369	99	184185	266	99	126140	314	99	148166	322	99	176146	258	99	129129	synonymous_variant	LOW	tktA_1	PROKKA_02840	PROKKA_02840	1	c.444G>C	p.Ala148Ala
NODE_6	361489	G	C	SNP	PASS	KP1_R1,KP1_R2,KP1_R3,KP2_R1,KP2_R2,KP2_R3	0	6	0	0	0	6	6	0.5	12	54402.5	3970	23.2	56.71	-1.66	-3.84	-2.16	19.994	648	99	183326	576	99	201257	452	99	154213	433	99	149181	462	99	167198	389	99	143173	intergenic_region	MODIFIER	PROKKA_04470-CHR_END	PROKKA_04470-CHR_END	PROKKA_04470-CHR_END	-1	n.361489G>C	.
NODE_26	600	T	A	SNP	PASS	KP1_R1,KP1_R2,KP1_R3,KP2_R1,KP2_R2,KP2_R3	0	6	0	0	0	6	6	0.5	12	31575.5	2241	14.78	60	-1.82	0.373	0	0	396	99	192204	445	99	216229	331	99	160171	334	99	149185	337	99	174163	294	99	157137	missense_variant	MODERATE	tktA_1	PROKKA_02840	PROKKA_02840	1	c.598T>A	p.Cys200Ser
NODE_26	449	G	A	SNP	PASS	KP1_R1,KP1_R2,KP1_R3,KP2_R1,KP2_R2,KP2_R3	1	6	0	0	0	6	6	0.5	12	38169.5	1988	20.09	60	0.946	-0.48	0	1.731	377	99	184193	364	99	181183	261	99	125136	313	99	150163	319	99	174145	266	99	132134	synonymous_variant	LOW	tktA_1	PROKKA_02840	PROKKA_02840	1	c.447G>A	p.Ala149Ala
NODE_30	333	T	C	SNP	PASS	KP1_R1,KP1_R2,KP1_R3,KP2_R1,KP2_R2,KP2_R3	1	6	0	0	0	6	6	0.5	12	31457.5	1959	17.11	59.36	0.646	0.131	-3.23	3.198	353	99	151202	321	99	143178	290	99	142148	304	99	151153	309	99	152157	262	99	115147	synonymous_variant	LOW	fes_2	PROKKA_03405	PROKKA_03405	1	c.315T>C	p.Leu105Leu
NODE_6	361533	T	TC	INDEL	PASS	KP1_R1,KP1_R2,KP1_R3,KP2_R1,KP2_R2,KP2_R3	-1	6	0	0	0	6	6	0.5	12	46311.6	4308	19.69	59.67	1.68	-2.51	-2.86	7.125	585	99	222314	486	99	219223	424	99	171221	355	99	152168	380	99	169179	352	99	155159	intergenic_region	MODIFIER	PROKKA_04470-CHR_END	PROKKA_04470-CHR_END	PROKKA_04470-CHR_END	-1	n.361533_361534insC	.
NODE_25	422	T	C	SNP	PASS	KP1_R1,KP1_R2,KP1_R3,KP2_R1,KP2_R2,KP2_R3	1	6	0	0	0	6	6	0.5	12	22118.5	2057	13.13	60	1.88	0.823	0	18.417	363	99	193170	321	99	163158	256	99	155101	262	99	153109	252	99	141111	231	99	136,95	synonymous_variant	LOW	tuf1_1	PROKKA_02806	PROKKA_02806	1	c.180T>C	p.His60His
NODE_26	467	T	G	SNP	PASS	KP1_R1,KP1_R2,KP1_R3,KP2_R1,KP2_R2,KP2_R3	0	6	0	0	0	6	6	0.5	12	38430.5	2051	19.67	59.99	2.32	0.481	0	1.094	382	99	199183	376	99	189187	273	99	131142	319	99	153166	322	99	176146	282	99	145137	synonymous_variant	LOW	tktA_1	PROKKA_02840	PROKKA_02840	1	c.465T>G	p.Ala155Ala
NODE_26	470	C	T	SNP	PASS	KP1_R1,KP1_R2,KP1_R3,KP2_R1,KP2_R2,KP2_R3	1	6	0	0	0	6	6	0.5	12	37755.5	2062	19.19	59.99	-1.63	0.399	0	1.094	382	99	197185	379	99	193186	276	99	135141	323	99	154169	326	99	178148	281	99	142139	synonymous_variant	LOW	tktA_1	PROKKA_02840	PROKKA_02840	1	c.468C>T	p.Ala156Ala
NODE_26	464	C	T	SNP	PASS	KP1_R1,KP1_R2,KP1_R3,KP2_R1,KP2_R2,KP2_R3	1	6	0	0	0	6	6	0.5	12	38621.5	2057	19.7	59.99	1.19	0.715	0	1.1	383	99	196187	378	99	192186	270	99	129141	322	99	155167	324	99	178146	283	99	145138	synonymous_variant	LOW	tktA_1	PROKKA_02840	PROKKA_02840	1	c.462C>T	p.Phe154Phe
NODE_26	455	T	C	SNP	PASS	KP1_R1,KP1_R2,KP1_R3,KP2_R1,KP2_R2,KP2_R3	1	6	0	0	0	6	6	0.5	12	38624.5	2039	19.88	59.99	0.149	0.149	0	1.742	376	99	188188	372	99	186186	276	99	132144	322	99	157165	320	99	173147	277	99	139138	synonymous_variant	LOW	tktA_1	PROKKA_02840	PROKKA_02840	1	c.453T>C	p.Asn151Asn
NODE_26	704	C	T	SNP	PASS	KP1_R1,KP1_R2,KP1_R3,KP2_R1,KP2_R2,KP2_R3	1	6	0	0	0	6	6	0.5	12	31036.5	2165	15.1	60	-0.238	-0.627	0	1.105	427	99	215212	408	99	188220	278	99	137141	343	99	166177	311	99	155156	288	99	156132	synonymous_variant	LOW	tktA_1	PROKKA_02840	PROKKA_02840	1	c.702C>T	p.Ser234Ser
NODE_6	361508	T	A	SNP	PASS	KP1_R1,KP1_R2,KP1_R3,KP2_R1,KP2_R2,KP2_R3	0	6	0	0	0	6	6	0.5	12	43801.5	3668	17.51	59.24	-3.04	-1.98	-4.5	16.715	548	99	235313	473	99	237236	390	99	178212	361	99	173188	388	99	201187	342	99	164178	intergenic_region	MODIFIER	PROKKA_04470-CHR_END	PROKKA_04470-CHR_END	PROKKA_04470-CHR_END	-1	n.361508T>A	.
NODE_9	228805	T	C	SNP	PASS	KP1_R1,KP1_R2,KP1_R3,KP2_R1,KP2_R2,KP2_R3	1	6	0	0	0	6	6	0.5	12	22164.5	2205	12.11	60	1.06	-0.183	0	12.474	397	99	225172	344	99	183161	283	99	158125	282	99	175107	273	99	171102	251	99	154,97	intergenic_region	MODIFIER	PROKKA_05241-CHR_END	PROKKA_05241-CHR_END	PROKKA_05241-CHR_END	-1	n.228805T>C	.
NODE_26	1166	G	T	SNP	PASS	KP1_R1,KP1_R2,KP1_R3,KP2_R1,KP2_R2,KP2_R3	0	6	0	0	0	6	6	0.5	12	27811.5	2285	13.23	60	-2.26	0.374	0	1.104	407	99	215192	373	99	199174	337	99	182155	356	99	197159	333	99	179154	296	99	164132	missense_variant	MODERATE	tktA_1	PROKKA_02840	PROKKA_02840	1	c.1164G>T	p.Glu388Asp
NODE_26	920	G	C	SNP	PASS	KP1_R1,KP1_R2,KP1_R3,KP2_R1,KP2_R2,KP2_R3	0	6	0	0	0	6	6	0.5	12	36441.5	2279	16.96	60	2.7	0.347	0	0.521	434	99	213221	415	99	187228	301	99	148153	358	99	201157	327	99	168159	314	99	141173	synonymous_variant	LOW	tktA_1	PROKKA_02840	PROKKA_02840	1	c.918G>C	p.Ser306Ser
NODE_26	899	A	G	SNP	PASS	KP1_R1,KP1_R2,KP1_R3,KP2_R1,KP2_R2,KP2_R3	1	6	0	0	0	6	6	0.5	12	36817.5	2300	16.92	60	1.71	-0.019	0	0.522	436	99	214222	412	99	178234	309	99	150159	375	99	208167	320	99	165155	324	99	159165	synonymous_variant	LOW	tktA_1	PROKKA_02840	PROKKA_02840	1	c.897A>G	p.Val299Val
NODE_6	361494	C	T	SNP	PASS	KP1_R1,KP1_R2,KP1_R3,KP2_R1,KP2_R2,KP2_R3	1	6	0	0	0	6	6	0.5	12	53450.5	3813	19.28	57.79	-2.38	4.87	9.48	9.951	596	99	265331	537	99	275262	435	99	217218	406	99	218188	428	99	229199	371	99	197174	intergenic_region	MODIFIER	PROKKA_04470-CHR_END	PROKKA_04470-CHR_END	PROKKA_04470-CHR_END	-1	n.361494C>T	.
NODE_47	469	C	T	SNP	PASS	KP1_R1,KP1_R2,KP1_R3,KP2_R1,KP2_R2,KP2_R3	1	6	0	0	0	6	6	0.5	12	20532.5	2428	9.17	58.66	-0.41	1.74	-0.02	0.551	467	99	310157	419	99	288131	375	99	251124	356	99	236120	333	99	207126	289	99	198,91	intergenic_region	MODIFIER	.	.	.	-1	.	.
NODE_55	342	T	C	SNP	PASS	KP1_R1,KP1_R2,KP1_R3,KP2_R1,KP2_R2,KP2_R3	1	6	0	0	0	6	6	0.5	12	24714.5	3050	8.86	60	1.13	0.137	0	2.669	520	99	334186	570	99	379191	473	99	331142	374	99	263111	487	99	325162	366	99	270,96	intergenic_region	MODIFIER	.	.	.	-1	.	.
NODE_6	361490	G	A	SNP	PASS	KP1_R1,KP1_R2,KP1_R3,KP2_R1,KP2_R2,KP2_R3	1	6	0	0	0	6	6	0.5	12	31489.5	3956	11.68	56.8	0.028	3.43	3.38	11.966	649	99	378218	571	99	362162	452	99	268154	429	99	268116	462	99	291131	388	99	238111	intergenic_region	MODIFIER	PROKKA_04470-CHR_END	PROKKA_04470-CHR_END	PROKKA_04470-CHR_END	-1	n.361490G>A	.
NODE_47	417	A	G	SNP	PASS	KP1_R1,KP1_R2,KP1_R3,KP2_R1,KP2_R2,KP2_R3	1	6	0	0	0	6	6	0.5	12	25848.5	2909	9.12	50.13	-0.297	0.957	0.861	2.796	612	99	410202	544	99	371172	462	99	316146	422	99	284138	431	99	285146	363	99	251112	intergenic_region	MODIFIER	.	.	.	-1	.	.
NODE_42	1126	A	G	SNP	PASS	KP1_R1,KP1_R2,KP1_R3,KP2_R1,KP2_R2,KP2_R3	1	6	0	0	0	6	6	0.5	12	64990.5	6826	15.26	59.2	-1.85	0.851	0.061	0.774	894	99	409485	821	99	397424	696	99	339357	618	99	304314	701	99	335366	529	99	266263	intergenic_region	MODIFIER	.	.	.	-1	.	.
NODE_6	361484	C	T	SNP	PASS	KP1_R1,KP1_R2,KP1_R3,KP2_R1,KP2_R2,KP2_R3	1	6	0	0	0	6	6	0.5	12	30267.5	4038	10.11	56.33	-2.41	3.69	8.07	6.254	658	99	444214	582	99	424158	460	99	312148	438	99	320118	475	99	342133	381	99	278103	intergenic_region	MODIFIER	PROKKA_04470-CHR_END	PROKKA_04470-CHR_END	PROKKA_04470-CHR_END	-1	n.361484C>T	.
NODE_82	420	G	T	SNP	PASS	KP1_R1,KP1_R2,KP1_R3,KP2_R1,KP2_R2,KP2_R3	0	6	0	0	0	6	6	0.5	12	33702.9	6722	9.47	58.72	-2.59	1.15	-0.09	0.739	890	99	450328	763	99	368303	660	99	331247	630	99	330209	637	99	325231	503	99	247190	intergenic_region	MODIFIER	.	.	.	-1	.	.
NODE_6	361642	T	C	SNP	PASS	KP1_R1,KP1_R2,KP1_R3,KP2_R1,KP2_R2,KP2_R3	1	6	0	0	0	6	6	0.5	12	23487.5	6276	6.95	58.78	-1.91	1.2	-1.65	0	794	99	627167	624	99	477147	567	99	446121	451	99	341110	532	99	402130	413	99	323,90	intergenic_region	MODIFIER	PROKKA_04470-CHR_END	PROKKA_04470-CHR_END	PROKKA_04470-CHR_END	-1	n.361642T>C	.
NODE_6	361634	A	G	SNP	PASS	KP1_R1,KP1_R2,KP1_R3,KP2_R1,KP2_R2,KP2_R3	1	6	0	0	0	6	6	0.5	12	24054.5	6446	6.99	59.06	0.078	0.944	-2.81	0	812	99	645167	626	99	477149	582	99	459123	469	99	358111	530	99	399131	422	99	330,92	intergenic_region	MODIFIER	PROKKA_04470-CHR_END	PROKKA_04470-CHR_END	PROKKA_04470-CHR_END	-1	n.361634A>G	.
NODE_82	402	T	A	SNP	PASS	KP1_R1,KP1_R2,KP1_R3,KP2_R1,KP2_R2,KP2_R3	0	6	0	0	0	6	6	0.5	12	75675.5	7357	16.88	59.45	3.59	0.056	-2.47	0.677	994	99	487507	835	99	383452	708	99	350356	702	99	360342	697	99	353342	565	99	262290	intergenic_region	MODIFIER	.	.	.	-1	.	.
NODE_47	401	G	C	SNP	PASS	KP1_R1,KP1_R2,KP1_R3,KP2_R1,KP2_R2,KP2_R3	0	6	0	0	0	6	6	0.5	12	17367.5	3295	5.49	50.21	-0.971	1.15	3.72	16.777	684	99	522162	602	99	459143	526	99	406120	461	99	361100	483	99	387,96	405	99	302103	intergenic_region	MODIFIER	.	.	.	-1	.	.
NODE_47	386	T	C	SNP	PASS	KP1_R1,KP1_R2,KP1_R3,KP2_R1,KP2_R2,KP2_R3	1	6	0	0	0	6	6	0.5	12	17327.5	3636	5.12	50.89	-0.157	-2.38	1.89	13.361	747	99	621126	657	99	542115	543	99	446,97	485	99	381104	536	99	441,95	415	99	339,76	intergenic_region	MODIFIER	.	.	.	-1	.	.
NODE_47	213	T	C	SNP	PASS	KP1_R1,KP1_R2,KP1_R3,KP2_R1,KP2_R2,KP2_R3	1	6	0	0	0	6	6	0.5	12	104005	6649	19.68	59.98	-0.007	0.998	0	0	1086	99	553533	1050	99	532518	854	99	419435	737	99	382355	829	99	399430	730	99	372358	intergenic_region	MODIFIER	.	.	.	-1	.	.
NODE_47	214	G	A	SNP	PASS	KP1_R1,KP1_R2,KP1_R3,KP2_R1,KP2_R2,KP2_R3	1	6	0	0	0	6	6	0.5	12	104850	6654	19.77	59.98	-1.76	1.23	0	0	1088	99	554534	1050	99	530520	867	99	427440	737	99	382355	828	99	397431	734	99	372362	intergenic_region	MODIFIER	.	.	.	-1	.	.
NODE_47	221	C	T	SNP	PASS	KP1_R1,KP1_R2,KP1_R3,KP2_R1,KP2_R2,KP2_R3	1	6	0	0	0	6	6	0.5	12	106512	6699	19.86	59.98	0.747	2.03	0	0	1109	99	552557	1038	99	523515	887	99	441446	751	99	388363	841	99	405436	737	99	370367	intergenic_region	MODIFIER	.	.	.	-1	.	.
NODE_47	383	GA	G	INDEL	PASS	KP1_R1,KP1_R2,KP1_R3,KP2_R1,KP2_R2,KP2_R3	-1	6	0	0	0	6	6	0.5	12	18672.5	3723	5.42	51.09	1.22	-3.29	1.81	13.241	766	99	638128	674	99	558116	548	99	452,96	497	99	392105	543	99	447,96	419	99	343,76	intergenic_region	MODIFIER	.	.	.	-1	.	.
NODE_47	222	A	G	SNP	PASS	KP1_R1,KP1_R2,KP1_R3,KP2_R1,KP2_R2,KP2_R3	1	6	0	0	0	6	6	0.5	12	105915	6712	19.74	59.98	0.428	1.9	0	0	1102	99	548554	1036	99	520516	888	99	444444	756	99	394362	846	99	408438	738	99	369369	intergenic_region	MODIFIER	.	.	.	-1	.	.
NODE_47	381	C	CATCG	INDEL	PASS	KP1_R1,KP1_R2,KP1_R3,KP2_R1,KP2_R2,KP2_R3	-1	6	0	0	0	6	6	0.5	12	18616.5	3800	5.31	51.27	1.93	-2.85	1.52	11.544	772	99	644128	679	99	562117	558	99	458100	516	99	409107	549	99	457,92	431	99	350,81	intergenic_region	MODIFIER	.	.	.	-1	.	.
NODE_47	376	C	CGTAAA	INDEL	PASS	KP1_R1,KP1_R2,KP1_R3,KP2_R1,KP2_R2,KP2_R3	-1	6	0	0	0	6	6	0.5	12	18295.5	3967	5.13	51.64	-0.5	-2.76	1.51	9.765	799	99	665134	697	99	580117	565	99	471,94	519	99	415104	550	99	464,86	434	99	353,81	intergenic_region	MODIFIER	.	.	.	-1	.	.
NODE_47	379	T	A	SNP	PASS	KP1_R1,KP1_R2,KP1_R3,KP2_R1,KP2_R2,KP2_R3	0	6	0	0	0	6	6	0.5	12	17962.5	3850	5.07	51.4	2.34	-2.75	1.38	11.659	782	99	651130	689	99	572117	564	99	464100	522	99	415107	553	99	462,91	432	99	351,81	intergenic_region	MODIFIER	.	.	.	-1	.	.
NODE_89	145	C	T	SNP	PASS	KP1_R1,KP1_R2,KP1_R3,KP2_R1,KP2_R2,KP2_R3	1	6	0	0	0	6	6	0.5	12	22163.5	6795	5.64	59.66	-0.161	0.448	0	0	905	99	687218	736	99	554182	626	99	469157	566	99	425141	586	99	443143	514	99	390124	intergenic_region	MODIFIER	.	.	.	-1	.	.
NODE_82	128	T	C	SNP	PASS	KP1_R1,KP1_R2,KP1_R3,KP2_R1,KP2_R2,KP2_R3	1	6	0	0	0	6	6	0.5	12	20709.5	6585	5.46	59.24	0.35	0.82	0.35	0	815	99	606209	702	99	539163	578	99	439139	572	99	443129	611	99	467144	514	99	398116	intergenic_region	MODIFIER	.	.	.	-1	.	.
NODE_82	209	C	T	SNP	PASS	KP1_R1,KP1_R2,KP1_R3,KP2_R1,KP2_R2,KP2_R3	1	6	0	0	0	6	6	0.5	12	55049.5	7830	10.24	60	0.292	-0.009	0	0	1204	99	786418	1002	99	608394	830	99	515315	833	99	532300	807	99	514291	705	99	464241	intergenic_region	MODIFIER	.	.	.	-1	.	.
NODE_41	726	T	G	SNP	PASS	KP1_R1,KP1_R2,KP1_R3,KP2_R1,KP2_R2,KP2_R3	0	6	0	0	0	6	6	0.5	12	39064.5	7364	5.65	60	-1.22	1.11	0	0	1449	99	1128321	1309	99	959350	1092	99	842250	1081	99	824257	1077	99	811266	901	99	684217	intergenic_region	MODIFIER	.	.	.	-1	.	.
NODE_42	860	G	C	SNP	PASS	KP1_R1,KP1_R2,KP1_R3,KP2_R1,KP2_R2,KP2_R3	0	6	0	0	0	6	6	0.5	12	18330.5	7553	2.58	60	-2.9	-0.55	0	0	1530	99	1329201	1336	99	1170166	1147	99	1030117	1084	99	951133	1099	99	960139	907	99	784123	intergenic_region	MODIFIER	.	.	.	-1	.	.
NODE_42	869	C	G	SNP	PASS	KP1_R1,KP1_R2,KP1_R3,KP2_R1,KP2_R2,KP2_R3	0	6	0	0	0	6	6	0.5	12	18817.5	7586	2.64	60	-1	-0.599	0	0	1536	99	1329207	1354	99	1188166	1160	99	1036124	1084	99	954130	1097	99	956141	893	99	778115	intergenic_region	MODIFIER	.	.	.	-1	.	.
NODE_42	870	A	T	SNP	PASS	KP1_R1,KP1_R2,KP1_R3,KP2_R1,KP2_R2,KP2_R3	0	6	0	0	0	6	6	0.5	12	18305.5	7618	2.56	60	-4.25	-0.495	0	0	1538	99	1333205	1346	99	1184162	1175	99	1050125	1086	99	955131	1107	99	963144	904	99	788116	intergenic_region	MODIFIER	.	.	.	-1	.	.
NODE_42	859	T	A	SNP	PASS	KP1_R1,KP1_R2,KP1_R3,KP2_R1,KP2_R2,KP2_R3	0	6	0	0	0	6	6	0.5	12	16276.5	7555	2.29	60	-4.34	-0.375	0	0	1534	99	1333201	1337	99	1177160	1145	99	1030115	1088	99	955133	1089	99	951138	909	99	786123	intergenic_region	MODIFIER	.	.	.	-1	.	.
NODE_7	12625	A	C	SNP	PASS	KP2_R1	0	0	5	1	0	1	2	0.167	12	2189.01	265	30.97	60	NA	NA	NA	0	46	99	46,0	39	99	39,0	35	99	35,0	58	99	0,58	45	99	45,0	35	99	35,0	stop_gained	HIGH	PROKKA_04481	PROKKA_04481	PROKKA_04481	1	c.1481T>G	p.Leu494*
NODE_22	283	G	A	SNP	PASS	KP1_R1,KP1_R2,KP1_R3,KP2_R1,KP2_R2,KP2_R3	1	6	0	0	0	6	6	0.5	12	18000.5	1712	13.17	60	-1.55	-0.254	0	10.482	321	99	173148	283	99	151132	209	99	97112	184	99	100,84	188	99	100,88	182	99	95,87	missense_variant	MODERATE	gmr_2	PROKKA_02639	PROKKA_02639	1	c.227G>A	p.Gly76Asp
NODE_2	125953	T	G	SNP	PASS	KP1_R3	0	1	5	0	0	1	1	0.083	12	162.88	663	2.06	60	-2.74	-0.954	0	47.879	138	0	138,0	123	0	123,0	79	99	55,24	105	0	105,0	95	44	76,13	97	14	97,0	missense_variant	MODERATE	bmr3	PROKKA_02160	PROKKA_02160	1	c.380T>G	p.Val127Gly
NODE_5	28482	T	C	SNP	PASS	KP2_R1,KP2_R2	1	2	4	0	0	2	2	0.167	12	5161.66	975	14.34	57.79	2.26	1.95	-2.7	8.706	163	0	163,0	145	0	145,0	106	0	106,0	171	99	105,66	189	99	104,85	179	0	179,0	intergenic_region	MODIFIER	ybhL-ybhN	PROKKA_03825-PROKKA_03826	PROKKA_03825-PROKKA_03826	-1	n.28482T>C	.
NODE_17	104920	T	C	SNP	PASS	KP1_R1,KP1_R2,KP1_R3,KP2_R1,KP2_R2,KP2_R3	1	6	0	0	0	6	6	0.5	12	14994.5	1924	13.79	58.94	-0.402	0.118	-0.166	1.549	221	99	106115	187	99	96,91	159	99	72,87	185	99	105,80	171	99	94,77	164	99	88,76	synonymous_variant	LOW	algC	PROKKA_01854	PROKKA_01854	1	c.114A>G	p.Lys38Lys
NODE_9	229110	C	T	SNP	PASS	KP1_R1,KP1_R2,KP1_R3,KP2_R1,KP2_R2,KP2_R3	1	6	0	0	0	6	6	0.5	12	16677.5	2024	14.62	58.96	0.167	0.72	-0.382	0.83	243	99	126117	204	99	92112	154	99	78,76	185	99	105,80	192	99	100,92	163	99	82,81	intergenic_region	MODIFIER	PROKKA_05241-CHR_END	PROKKA_05241-CHR_END	PROKKA_05241-CHR_END	-1	n.229110C>T	.
NODE_16	205	A	G	SNP	PASS	KP1_R1,KP1_R2,KP1_R3,KP2_R1,KP2_R2,KP2_R3	1	6	0	0	0	6	6	0.5	12	14328.5	1692	10.72	59.55	0.537	0.538	-1.81	47.702	254	99	158,96	278	99	188,90	184	99	115,69	204	99	106,98	206	99	131,75	211	99	124,87	intergenic_region	MODIFIER	CHR_START-PROKKA_01650	CHR_START-PROKKA_01650	CHR_START-PROKKA_01650	-1	n.205A>G	.
NODE_42	1235	C	T	SNP	PASS	KP1_R1,KP1_R2,KP1_R3,KP2_R1,KP2_R2,KP2_R3	1	6	0	0	0	6	6	0.5	12	1675.51	1258	2.07	55.44	1.23	0.472	0.212	0	161	99	140,21	144	99	129,15	138	99	119,19	129	99	109,20	142	99	125,17	97	99	85,12	intergenic_region	MODIFIER	.	.	.	-1	.	.
NODE_5	28507	T	C	SNP	PASS	KP2_R1,KP2_R2	1	2	4	0	0	2	2	0.167	12	3612.73	892	10.98	57.7	1.82	1.28	-2.81	14.792	147	99	147,0	132	99	132,0	102	99	102,0	162	99	114,48	167	99	112,55	163	0	163,0	intergenic_region	MODIFIER	ybhL-ybhN	PROKKA_03825-PROKKA_03826	PROKKA_03825-PROKKA_03826	-1	n.28507T>C	.
NODE_5	28520	G	A	SNP	PASS	KP2_R1,KP2_R2	1	2	4	0	0	2	2	0.167	12	2854.67	1025	8.04	57.63	1.12	1.68	-3.01	11.059	260	0	260,0	132	99	132,0	102	99	102,0	156	99	116,40	199	99	157,42	160	0	160,0	intergenic_region	MODIFIER	ybhL-ybhN	PROKKA_03825-PROKKA_03826	PROKKA_03825-PROKKA_03826	-1	n.28520G>A	.
NODE_5	28511	G	A	SNP	PASS	KP2_R1,KP2_R2	1	2	4	0	0	2	2	0.167	12	3348.73	933	9.1	57.66	1.47	1.73	-2.66	5.499	147	99	147,0	132	99	132,0	102	99	102,0	159	99	116,43	209	99	158,51	165	0	165,0	intergenic_region	MODIFIER	ybhL-ybhN	PROKKA_03825-PROKKA_03826	PROKKA_03825-PROKKA_03826	-1	n.28511G>A	.
NODE_5	28537	C	CA	INDEL	PASS	KP2_R1,KP2_R2	-1	2	4	0	0	2	2	0.167	12	1783.06	922	6.02	57.64	2.45	0.06	-3.38	4.845	224	99	224,0	132	99	132,0	102	99	102,0	144	99	117,27	161	99	124,28	144	99	144,0	intergenic_region	MODIFIER	ybhL-ybhN	PROKKA_03825-PROKKA_03826	PROKKA_03825-PROKKA_03826	-1	n.28537_28538insA	.
NODE_5	28531	T	C	SNP	PASS	KP2_R1,KP2_R2	1	2	4	0	0	2	2	0.167	12	2022.67	951	6.4	57.61	3.26	0.008	-3.25	14.428	242	0	242,0	132	99	132,0	102	99	102,0	148	99	118,30	168	99	134,34	146	0	146,0	intergenic_region	MODIFIER	ybhL-ybhN	PROKKA_03825-PROKKA_03826	PROKKA_03825-PROKKA_03826	-1	n.28531T>C	.
NODE_5	28522	A	G	SNP	PASS	KP2_R1,KP2_R2	1	2	4	0	0	2	2	0.167	12	2655.67	1004	7.59	57.58	2.77	2.29	-3.31	10.312	249	0	249,0	132	99	132,0	102	99	102,0	157	99	118,39	193	99	155,38	155	0	155,0	intergenic_region	MODIFIER	ybhL-ybhN	PROKKA_03825-PROKKA_03826	PROKKA_03825-PROKKA_03826	-1	n.28522A>G	.
NODE_22	371	C	T	SNP	PASS	KP1_R1,KP1_R2,KP1_R3,KP2_R1,KP2_R2,KP2_R3	1	6	0	0	0	6	6	0.5	12	14102.5	1643	11.18	59.99	-1.78	-0.152	0	34.371	284	99	158126	253	99	145108	198	99	119,79	188	99	120,68	173	99	94,79	165	99	102,63	synonymous_variant	LOW	gmr_2	PROKKA_02639	PROKKA_02639	1	c.315C>T	p.Asp105Asp
NODE_5	28538	T	G	SNP	PASS	KP2_R1,KP2_R2	0	2	4	0	0	2	2	0.167	12	1702.67	930	5.55	57.68	2.72	0.426	-4.51	16.446	231	0	231,0	132	99	132,0	102	99	102,0	148	99	121,27	159	99	133,26	145	0	145,0	intergenic_region	MODIFIER	ybhL-ybhN	PROKKA_03825-PROKKA_03826	PROKKA_03825-PROKKA_03826	-1	n.28538T>G	.
NODE_47	723	T	TA	INDEL	PASS	KP1_R1,KP1_R2,KP1_R3,KP2_R1,KP2_R2,KP2_R3	-1	6	0	0	0	6	6	0.5	12	14385.5	1848	8.39	58.91	1.47	2.29	-6	0.604	363	99	280,83	353	99	263,74	288	99	220,68	242	99	175,67	267	99	191,76	217	99	161,56	intergenic_region	MODIFIER	.	.	.	-1	.	.
NODE_47	724	T	C	SNP	PASS	KP1_R1,KP1_R2,KP1_R3,KP2_R1,KP2_R2,KP2_R3	1	6	0	0	0	6	6	0.5	12	14448.5	1852	8.41	58.83	0.819	2	-6.61	1.292	365	99	280,85	349	99	258,75	291	99	222,69	245	99	176,69	266	99	190,76	217	99	161,56	intergenic_region	MODIFIER	.	.	.	-1	.	.
NODE_47	721	G	A	SNP	PASS	KP1_R1,KP1_R2,KP1_R3,KP2_R1,KP2_R2,KP2_R3	1	6	0	0	0	6	6	0.5	12	13957.5	1855	8.1	58.99	0.098	2.64	-5.93	1.283	364	99	281,83	357	99	267,74	289	99	220,69	241	99	177,64	268	99	193,75	220	99	164,56	intergenic_region	MODIFIER	.	.	.	-1	.	.
NODE_47	716	T	C	SNP	PASS	KP1_R1,KP1_R2,KP1_R3,KP2_R1,KP2_R2,KP2_R3	1	6	0	0	0	6	6	0.5	12	13841.5	1866	8.01	59.12	-0.275	2.33	-6.54	0	370	99	287,83	361	99	270,75	285	99	218,67	242	99	177,65	269	99	192,77	218	99	161,57	intergenic_region	MODIFIER	.	.	.	-1	.	.
NODE_47	763	G	A	SNP	PASS	KP1_R1,KP1_R2,KP1_R3,KP2_R1,KP2_R2,KP2_R3	1	6	0	0	0	6	6	0.5	12	11433.5	1739	6.95	55.75	-0.07	0.217	-3.91	9.871	344	99	260,84	322	99	242,80	269	99	198,71	256	99	177,79	248	99	175,73	206	99	146,60	intergenic_region	MODIFIER	.	.	.	-1	.	.
NODE_97	328	C	CGA	INDEL	PASS	KP1_R2	-1	1	5	0	0	1	1	0.083	12	916.05	1219	4.22	58.35	3.81	-7.6	-11.8	47.235	228	0	228,0	217	99	186,31	146	0	146,0	179	0	179,0	193	0	193,0	139	0	139,0	intergenic_region	MODIFIER	.	.	.	-1	.	.
NODE_47	733	G	C	SNP	PASS	KP1_R1,KP1_R2,KP1_R3,KP2_R1,KP2_R2,KP2_R3	0	6	0	0	0	6	6	0.5	12	14007.5	1832	8.23	58.36	-0.015	2.96	-6.19	2.915	355	99	276,79	350	99	260,74	275	99	211,64	252	99	179,73	265	99	188,77	220	99	163,57	intergenic_region	MODIFIER	.	.	.	-1	.	.
NODE_47	734	T	TA	INDEL	PASS	KP1_R1,KP1_R2,KP1_R3,KP2_R1,KP2_R2,KP2_R3	-1	6	0	0	0	6	6	0.5	12	13986.5	1827	8.24	58.33	2.34	2.89	-6.06	2.915	352	99	275,77	351	99	261,74	274	99	210,64	253	99	180,73	264	99	187,77	219	99	162,57	intergenic_region	MODIFIER	.	.	.	-1	.	.
NODE_41	45	C	T	SNP	PASS	KP1_R1,KP1_R2,KP1_R3,KP2_R1,KP2_R3	1	5	1	0	0	5	5	0.417	12	2131.6	2204	2.04	57.82	-0.584	0.677	0.819	0	238	80	218,20	205	99	167,38	217	99	181,36	209	99	182,27	157	17	145,12	174	99	157,17	intergenic_region	MODIFIER	.	.	.	-1	.	.
NODE_8	257171	C	A	SNP	PASS	KP1_R1,KP1_R2,KP2_R2,KP2_R3	0	4	0	0	2	4	4	0.5	8	18867.7	1813	21.66	57.49	-6.05	2.88	-4.51	25.798	271	99	125146	228	99	101127	219	NA	219,0	184	NA	184,0	211	99	99112	161	99	75,86	intergenic_region	MODIFIER	PROKKA_04989-ydfK_2	PROKKA_04989-PROKKA_04991	PROKKA_04989-PROKKA_04991	-1	n.257171C>A	.
NODE_8	257173	A	G	SNP	PASS	KP1_R1,KP1_R2,KP2_R2,KP2_R3	1	4	0	0	2	4	4	0.5	8	18598.7	1801	21.55	57.46	-6.32	2.44	-4.55	27.469	269	99	125144	229	99	101128	215	NA	215,0	187	NA	187,0	206	99	97109	159	99	74,85	intergenic_region	MODIFIER	PROKKA_04989-ydfK_2	PROKKA_04989-PROKKA_04991	PROKKA_04989-PROKKA_04991	-1	n.257173A>G	.
NODE_7	10959	CATAT	C	INDEL	PASS	KP2_R3	-1	0	5	1	0	1	2	0.167	12	1124.01	186	28.73	60	NA	NA	NA	0	39	99	39,0	36	99	36,0	35	96	35,0	20	60	20,0	25	63	25,0	26	78	0,26	frameshift_variant	HIGH	wcaJ	PROKKA_04480	PROKKA_04480	1	c.908_911delATAT	p.Tyr303fs
NODE_47	633	A	ACGAGAGCG	INDEL	PASS	KP1_R1,KP1_R2,KP1_R3,KP2_R1,KP2_R2,KP2_R3	-1	6	0	0	0	6	6	0.5	12	8120.55	1783	4.87	59.74	1.55	-7.6	-3.53	0.692	342	99	299,43	336	99	273,47	267	99	215,52	252	99	204,48	258	99	212,46	229	99	190,39	intergenic_region	MODIFIER	.	.	.	-1	.	.
NODE_8	257161	G	A	SNP	PASS	KP1_R1,KP1_R2,KP2_R2,KP2_R3	1	4	0	0	2	4	4	0.5	8	19438.7	1872	22.16	57.48	-6.56	4.48	-4.41	21.657	273	99	126147	236	99	101135	218	NA	218,0	206	NA	206,0	208	99	94114	160	99	74,86	intergenic_region	MODIFIER	PROKKA_04989-ydfK_2	PROKKA_04989-PROKKA_04991	PROKKA_04989-PROKKA_04991	-1	n.257161G>A	.
NODE_47	629	T	TTG	INDEL	PASS	KP1_R1,KP1_R2,KP1_R3,KP2_R1,KP2_R2,KP2_R3	-1	6	0	0	0	6	6	0.5	12	10045.5	1820	5.89	59.75	3.19	-7.88	-3.32	1.469	354	99	302,52	341	99	269,56	275	99	216,59	254	99	208,46	263	99	215,48	235	99	190,45	intergenic_region	MODIFIER	.	.	.	-1	.	.
NODE_8	257151	C	G	SNP	PASS	KP1_R1,KP1_R2,KP2_R2,KP2_R3	0	4	0	0	2	4	4	0.5	8	19732.7	1933	21.54	57.53	-6.6	5.2	-4.59	18.161	279	99	128151	250	99	107143	222	NA	222,0	211	NA	211,0	212	99	95117	175	99	72103	intergenic_region	MODIFIER	PROKKA_04989-ydfK_2	PROKKA_04989-PROKKA_04991	PROKKA_04989-PROKKA_04991	-1	n.257151C>G	.
NODE_90	390	T	C	SNP	PASS	KP1_R1,KP1_R2,KP1_R3,KP2_R1,KP2_R2,KP2_R3	1	6	0	0	0	6	6	0.5	12	8478.51	2309	4.88	54.8	0.447	1.02	0.218	0	385	99	290,95	338	99	257,81	297	99	242,55	276	99	213,63	245	99	180,65	196	99	162,34	intergenic_region	MODIFIER	.	.	.	-1	.	.
NODE_30	6403	AC	A	INDEL	PASS	KP1_R1,KP2_R2,KP2_R3	-1	3	3	0	0	3	3	0.25	12	171.36	124	4.51	59.21	0	0.695	0	22.148	18	75	13,5	23	55	19,0	13	0	13,0	22	39	22,0	16	65	11,5	4	40	2,2	frameshift_variant	HIGH	PROKKA_03410	PROKKA_03410	PROKKA_03410	1	c.243delG	p.Tyr83fs
NODE_47	613	C	T	SNP	PASS	KP1_R1,KP1_R2,KP1_R3,KP2_R1,KP2_R2,KP2_R3	1	6	0	0	0	6	6	0.5	12	16937.5	2074	8.58	59.91	1.72	-7.41	-1.9	2.051	402	99	315,87	377	99	288,89	314	99	229,85	314	99	221,93	304	99	220,84	263	99	198,65	intergenic_region	MODIFIER	.	.	.	-1	.	.
NODE_47	606	T	A	SNP	PASS	KP1_R1,KP1_R2,KP1_R3,KP2_R1,KP2_R2,KP2_R3	0	6	0	0	0	6	6	0.5	12	17277.5	2110	8.62	59.91	2.2	-5.54	-1.85	3.76	419	99	325,94	383	99	293,90	316	99	225,91	319	99	226,93	308	99	224,84	259	99	193,66	intergenic_region	MODIFIER	.	.	.	-1	.	.
NODE_47	607	T	A	SNP	PASS	KP1_R1,KP1_R2,KP1_R3,KP2_R1,KP2_R2,KP2_R3	0	6	0	0	0	6	6	0.5	12	17377.5	2107	8.68	59.91	6.62	-5.55	-1.89	2.886	418	99	327,91	379	99	289,90	315	99	225,90	322	99	228,94	308	99	223,85	261	99	195,66	intergenic_region	MODIFIER	.	.	.	-1	.	.
NODE_47	609	GC	G	INDEL	PASS	KP1_R1,KP1_R2,KP1_R3,KP2_R1,KP2_R2,KP2_R3	-1	6	0	0	0	6	6	0.5	12	17329.5	2104	8.66	59.91	4.12	-6.28	-1.91	2.886	415	99	326,89	376	99	286,90	314	99	226,88	323	99	228,95	309	99	223,86	265	99	200,65	intergenic_region	MODIFIER	.	.	.	-1	.	.
NODE_90	329	C	T	SNP	PASS	KP1_R1,KP1_R2,KP1_R3,KP2_R1,KP2_R2,KP2_R3	1	6	0	0	0	6	6	0.5	12	13982.5	2951	6.5	59.34	2.77	0.052	0.602	1.472	475	99	346129	440	99	333107	362	99	274,88	344	99	254,90	322	99	233,89	208	99	169,39	intergenic_region	MODIFIER	.	.	.	-1	.	.
NODE_6	361525	C	T	SNP	PASS	KP1_R1,KP1_R2,KP1_R3,KP2_R1,KP2_R2,KP2_R3	1	6	0	0	0	6	6	0.5	12	7105.51	4134	2.73	59.6	1.21	-5.47	-0.012	0	579	99	507,72	491	99	433,58	429	99	370,59	364	99	317,47	387	99	328,59	353	99	296,57	intergenic_region	MODIFIER	PROKKA_04470-CHR_END	PROKKA_04470-CHR_END	PROKKA_04470-CHR_END	-1	n.361525C>T	.
NODE_6	361524	T	C	SNP	PASS	KP1_R1,KP1_R2,KP1_R3,KP2_R1,KP2_R2,KP2_R3	1	6	0	0	0	6	6	0.5	12	7114.51	4140	2.73	59.6	1.52	-5.34	0.11	0	576	99	507,69	494	99	436,58	434	99	375,59	365	99	320,45	388	99	330,58	352	99	295,57	intergenic_region	MODIFIER	PROKKA_04470-CHR_END	PROKKA_04470-CHR_END	PROKKA_04470-CHR_END	-1	n.361524T>C	.
NODE_16	111442	G	T	SNP	PASS	KP2_R3	0	1	5	0	0	1	1	0.083	12	244.86	192	7.65	42.49	-2.17	-0.731	-2.34	0	36	53	36,0	28	0	28,0	29	0	29,0	36	0	36,0	30	27	30,0	32	99	25,7	intergenic_region	MODIFIER	fhuA_1-CHR_END	PROKKA_01754-CHR_END	PROKKA_01754-CHR_END	-1	n.111442G>T	.
NODE_7	12642	AT	A	INDEL	PASS	KP2_R2	-1	0	5	1	0	1	2	0.167	12	2286.01	293	30.89	60	NA	NA	NA	0	46	99	46,0	39	99	39,0	35	99	35,0	46	99	46,0	74	99	0,74	35	99	35,0	frameshift_variant	HIGH	PROKKA_04481	PROKKA_04481	PROKKA_04481	1	c.1463delA	p.Asn488fs
NODE_14	144440	C	T	SNP	PASS	KP1_R1,KP1_R2,KP1_R3,KP2_R1,KP2_R2,KP2_R3	1	6	0	0	0	6	6	0.5	12	4051.51	819	9.53	56.72	-1.68	-0.979	-0.669	10.074	99	99	65,34	94	99	57,37	60	99	34,26	74	99	51,23	57	99	37,20	41	99	27,14	intergenic_region	MODIFIER	PROKKA_01536-CHR_END	PROKKA_01536-CHR_END	PROKKA_01536-CHR_END	-1	n.144440C>T	.
NODE_14	144437	T	G	SNP	PASS	KP1_R1,KP1_R2,KP1_R3,KP2_R1,KP2_R2,KP2_R3	0	6	0	0	0	6	6	0.5	12	4069.51	860	9.23	56.58	-0.678	-0.746	-0.776	10.157	101	99	67,34	97	99	59,38	61	99	35,26	77	99	54,23	59	99	38,21	46	99	30,16	intergenic_region	MODIFIER	PROKKA_01536-CHR_END	PROKKA_01536-CHR_END	PROKKA_01536-CHR_END	-1	n.144437T>G	.
NODE_82	417	T	TCA	INDEL	PASS	KP1_R1,KP1_R2,KP1_R3,KP2_R1,KP2_R2,KP2_R3	-1	6	0	0	0	6	6	0.5	12	11425.5	6938	2.72	58.77	-4.19	1.46	-0.717	0	919	99	805114	786	99	691,95	680	99	592,86	639	99	548,91	657	99	575,78	525	99	448,70	intergenic_region	MODIFIER	.	.	.	-1	.	.
NODE_82	418	TGG	T	INDEL	PASS	KP1_R1,KP1_R2,KP1_R3,KP2_R1,KP2_R2,KP2_R3	-1	6	0	0	0	6	6	0.5	12	10047.5	6857	2.4	58.75	-2.84	1.5	-0.725	0	909	99	798111	783	99	690,93	677	99	593,84	640	99	549,91	657	99	577,78	524	99	455,69	intergenic_region	MODIFIER	.	.	.	-1	.	.
NODE_22	128	C	T	SNP	PASS	KP1_R1,KP1_R2,KP1_R3,KP2_R1,KP2_R2,KP2_R3	1	6	0	0	0	6	6	0.5	12	14467.5	1797	15.46	58.85	0.691	0.016	0.431	2.567	217	99	108109	167	99	82,85	159	99	79,80	112	99	59,53	143	99	63,80	138	99	54,84	synonymous_variant	LOW	gmr_2	PROKKA_02639	PROKKA_02639	1	c.72C>T	p.Ser24Ser
NODE_6	164	GT	G	INDEL	PASS	KP1_R1,KP1_R2,KP2_R1,KP2_R2	-1	4	2	0	0	4	4	0.333	12	1067.92	827	2.88	53.22	1.33	0.223	-6.46	93.305	101	99	75,26	106	96	93,13	86	39	77,7	79	99	68,11	85	99	66,19	33	99	33,0	intergenic_region	MODIFIER	CHR_START-gmhB	CHR_START-PROKKA_04135	CHR_START-PROKKA_04135	-1	n.165delT	.
NODE_3	11458	C	T	SNP	PASS	KP1_R1	1	0	5	1	0	1	2	0.167	12	5484.01	534	25.36	60	NA	NA	NA	0	153	99	0,153	98	99	98,0	61	99	61,0	73	99	73,0	76	99	76,0	70	99	70,0	missense_variant	MODERATE	PROKKA_02974	PROKKA_02974	PROKKA_02974	1	c.235C>T	p.Arg79Cys
NODE_25	128	C	T	SNP	PASS	KP1_R1,KP1_R2,KP1_R3,KP2_R1,KP2_R2,KP2_R3	1	6	0	0	0	6	6	0.5	12	20399.5	1376	16.35	60	2.65	-0.004	0	6.993	266	99	137128	228	99	95133	190	99	94,96	165	99	84,81	206	99	113,93	194	99	89105	intergenic_region	MODIFIER	CHR_START-tuf1_1	CHR_START-PROKKA_02806	CHR_START-PROKKA_02806	-1	n.128C>T	.
NODE_5	28462	C	T	SNP	PASS	KP1_R1,KP1_R2,KP1_R3,KP2_R1,KP2_R2,KP2_R3	1	6	0	0	0	6	6	0.5	12	25785.5	1133	24.39	58.16	-2.19	2.76	2.69	3.355	198	99	46152	173	99	45128	116	99	31,85	183	99	86,97	204	99	104100	183	99	76107	intergenic_region	MODIFIER	ybhL-ybhN	PROKKA_03825-PROKKA_03826	PROKKA_03825-PROKKA_03826	-1	n.28462C>T	.
NODE_1	128	G	C	SNP	PASS	KP1_R1,KP1_R2,KP1_R3,KP2_R1,KP2_R2,KP2_R3	0	6	0	0	0	6	6	0.5	12	16972.5	1761	14.1	59.95	-1.26	0.565	0	6.065	256	99	129127	234	99	119115	200	99	111,89	166	99	88,78	182	99	96,86	166	99	98,68	synonymous_variant	LOW	PROKKA_00001	PROKKA_00001	PROKKA_00001	1	c.111G>C	p.Leu37Leu
NODE_26	128	C	T	SNP	PASS	KP1_R1,KP1_R2,KP1_R3,KP2_R1,KP2_R2,KP2_R3	1	6	0	0	0	6	6	0.5	12	16461.5	1762	14.72	58.8	0.072	1.11	-0.315	0.711	239	99	116123	209	99	92117	184	99	95,89	166	99	88,78	179	99	97,82	141	99	58,83	synonymous_variant	LOW	tktA_1	PROKKA_02840	PROKKA_02840	1	c.126C>T	p.Asp42Asp
NODE_5	28454	A	G	SNP	PASS	KP1_R1,KP1_R2,KP1_R3,KP2_R1,KP2_R2,KP2_R3	1	6	0	0	0	6	6	0.5	12	25600.5	1172	23.42	58.26	0.864	1.15	2.45	5.109	209	99	56153	177	99	52125	125	99	34,91	181	99	88,93	210	99	110100	191	99	81110	intergenic_region	MODIFIER	ybhL-ybhN	PROKKA_03825-PROKKA_03826	PROKKA_03825-PROKKA_03826	-1	n.28454A>G	.
*KP1_R1 as hvKpP-R1, KP2_R2 as hvKpP-R2, KP2_R3 as hvKpP-R3, KP2_R1 as hvKpP-R4
[truncated: 2 more columns]

## Sheet: Fig.5
Fig.5D Mucoviscosity is restored in hvKpP-R2 pwzc.
	hvKpLS7			hvKpP-R2 pBad			hvKpP-R2 pwzc
OD600	0.372	0.364	0.34	0.086	0.079	0.074	0.277	0.247	0.208
Fig.5E Phagocytosis by RAW264.7 macrophages of wild-type, phage-resistant and wzc gene complementation strain.
	hvKpLS7			hvKpP-R2			hvKpP-R2 pwzc
%	53	210	66.7	937	1519	1816.58	352	428	527
Fig.5F Survival rates. Survival rates of G. mellonella with hvKpLS7, hvKpP-R2 pBad and hvKpP-R pwzc were determined.
Time(h)	hvKpLS7	hvKpP-R2 pBad	hvKpP-R2 pwzc
12	3	13	3
24	0	13	2
36	0	13	0
48	0	13	0
60	0	13	0
72	0	13	0

## Sheet: Tab.2
Latent period
Time(min)	hvKpP1			hvKpP2
0	1	1	1	1	1	1
1	0.45781	0.455939	0.459459	0.555	0.53143	0.57875
2	0.346499	0.337165	0.35473	0.465	0.464286	0.465625
3	0.328546	0.32567	0.331081	0.438333	0.467857	0.4125
4	0.317774	0.314176	0.320946	0.278333	0.275	0.28125
5	0.285458	0.306513	0.266892	0.246667	0.260714	0.234375
6	0.235189	0.233716	0.236486	0.211667	0.221429	0.23125
7	0.21544	0.237548	0.195946	0.15	0.153	0.155
8	0.091562	0.076628	0.10473	0.14	0.141	0.142
9	0.048474	0.049808	0.047297	0.1	0.115714	0.09875
10	0.037702	0.034483	0.040541	0.065	0.075	0.05625
One-step growth curve (Burst size,PFU)
Time(min)	hvKpP1			hvKpP2
0	0	0	0	0	0	0
10	0.24	0.23	0.26	0.27	0.28	0.28
20	45.5	44.5	46.5	3.8	3.9	4
30	126	126	118	4.7	4.5	4.5
40	128	119	128	36.3	28.3	28
50	134.25	144	120.25	57	50	52
60	132.5	132.5	128	98	93	94
70	132.5	130	148	90	94	109
80	142	152	153	109	89	97.5
Temperature
Temp（℃）	hvKpP1	hvKpP2
37	1.23	2.19
40	1.19	1.87
50	1.14	1.04
60	0.2	0.17
70	0	0
pH
	hvKpP1	hvKpP2
2	0	0
3	0	0
4	0.28	1.39
5	0.43	1.53
6	0.45	1.56
7	0.71	1.72
8	0.7	1.58
9	0.67	1.46
10	0.63	1.39
11	0.35	1.13
12	0	0

## Sheet: SFig
Supplementary Figure 1. Survival of G. mellonella after infection by the K. pneumoniae strains.
Time(h)	hvKpLS7	1925	13F4
12	4	9	16
24	0	6	16
36	0	6	14
48	0	3	14
60	0	3	14
72	0	3	14
Supplementary Figure 2
Latent period
Time(min)	hvKpP1			hvKpP2
0	1	1	1	1	1	1
1	0.45781	0.455939	0.459459	0.555	0.53143	0.57875
2	0.346499	0.337165	0.35473	0.465	0.464286	0.465625
3	0.328546	0.32567	0.331081	0.438333	0.467857	0.4125
4	0.317774	0.314176	0.320946	0.278333	0.275	0.28125
5	0.285458	0.306513	0.266892	0.246667	0.260714	0.234375
6	0.235189	0.233716	0.236486	0.211667	0.221429	0.23125
7	0.21544	0.237548	0.195946	0.15	0.153	0.155
8	0.091562	0.076628	0.10473	0.14	0.141	0.142
9	0.048474	0.049808	0.047297	0.1	0.115714	0.09875
10	0.037702	0.034483	0.040541	0.065	0.075	0.05625
One-step growth curve (Burst size,PFU)
Time(min)	hvKpP1			hvKpP2
0	0	0	0	0	0	0
10	0.24	0.23	0.26	0.27	0.28	0.28
20	45.5	44.5	46.5	3.8	3.9	4
30	126	126	118	4.7	4.5	4.5
40	128	119	128	36.3	28.3	28
50	134.25	144	120.25	57	50	52
60	132.5	132.5	128	98	93	94
70	132.5	130	148	90	94	109
80	142	152	153	109	89	97.5
Temperature
Temp（℃）	hvKpP1	hvKpP2
37	1.23	2.19
40	1.19	1.87
50	1.14	1.04
60	0.2	0.17
70	0	0
pH
	hvKpP1	hvKpP2
2	0	0
3	0	0
4	0.28	1.39
5	0.43	1.53
6	0.45	1.56
7	0.71	1.72
8	0.7	1.58
9	0.67	1.46
10	0.63	1.39
11	0.35	1.13
12	0	0
Supplementary Figure 3. The wcaJ mutant restore phage sensitivity and virulence by complementation.
Fig.5D Mucoviscosity is restored in hvKpP-R3 pwcaJ.
	hvKpLS7			hvKpP-R3 pBad			hvKpP-R3 pwcaJ
OD600	0.372	0.364	0.34	0.072	0.083	0.096	0.208	0.196	0.183
Fig.5E Phagocytosis by RAW264.7 macrophages of wild-type, phage-resistant and wcaJ gene complementation strain.
	hvKpLS7			hvKpP-R3			hvKpP-R3 pwcaJ
%	53	210	66.7	2169.31	2698.41	1940.04	100	88.1834	105.82
Fig.5F Survival rates. Survival rates of G. mellonella with hvKpLS7, hvKpP-R3 pBad and hvKpP-R3 pwcaJ were determined.
Time(h)	hvKpLS7	hvKpP-3 pBad	hvKpP-R3 pwcaJ
12	2	13	6
24	0	11	5
36	0	11	3
48	0	11	2
60	0	11	2
72	0	11	2
